# Supplementary material for: Physicochemical Characterization and Antimicrobial Activity against Erwinia amylovora, Erwinia vitivora, and Diplodia seriata of a Light Purple Hibiscus syriacus L. Cultivar
Source: Plants (Basel). 2021 Sep 10;10(9):1876. doi: 10.3390/plants10091876 (PMC8468437; doi:10.3390/plants10091876)
Supplement: Supplementary file 1 [file plants-10-01876-s001.zip]

Archive with 1 entries (1 files):
- plants-1353160-supplementary.pdf
